# Supplementary material for: Double Haploid Development and Assessment of Androgenic Competence of Balkan Pepper Core Collection in Bulgaria
Source: Plants (Basel). 2021 Nov 9;10(11):2414. doi: 10.3390/plants10112414 (PMC8625149; doi:10.3390/plants10112414)
Supplement: Supplementary file 1 [file plants-10-02414-s001.zip]

Archive with 5 entries (5 files):
- .DS_Store
- Table S1. Androgenic response of 180 accessions (ANN, 11.08.2021).xlsx
- Table S2. Varietal groupwise descriptive statistics (ANN, 11.08.2021).pdf
- Table S3. Tukey's test for multiple comparison of varietal groups (ANN, 11.08.2021).xlsx
- Table S4. Tukey's test for multiple comparison of pungency groups (ANN, 11.08.2021).xlsx
