# Supplementary material for: Double Haploid Development and Assessment of Androgenic Competence of Balkan Pepper Core Collection in Bulgaria
Source: Plants (Basel). 2021 Nov 9;10(11):2414. doi: 10.3390/plants10112414 (PMC8625149; doi:10.3390/plants10112414)
Supplement: Supplementary file 1 [file plants-10-02414-s001.zip › Table S1. Androgenic response of 180 accessions (ANN, 11.08.2021).xlsx]

## Sheet: Table S1
Table S1. Androgenic response of 180 accessions. Reacted anthers, formed embryos, and plant regenerants are expressed in number and in percent (%). The "A" and "B" letters assigned to given accessions indicate that the selected accession differs from original population based on differences in some phenotypic traits that are relevant to Balkan market niche and since then they have been assessed i…
	Accessions		Reacted anthers			Formed embryos			Plant-regenerants				Varietal groups	Pungency
			No.	%		No.	%		No.	%	% toward embryos
	CAPS-1		0	0		0	0		0	0	0		Round	High pungent
	CAPS-2		2	0.5		8	2		0	0	0		Round	Low pungent
	CAPS-3		0	0		0	0		0	0	0		Conical	High pungent
	CAPS-4		0	0		0	0		0	0	0		Pumpkin shaped	Medium pungent
	CAPS-5		4	1		20	5		2	0.5	10		Elongate	Medium pungent
	CAPS-6		0	0		0	0		0	0	0		Conical	Medium pungent
	CAPS-7		0	0		0	0		0	0	0		Conical	Medium pungent
	CAPS-8		0	0		0	0		0	0	0		Elongate	Low pungent
	CAPS-9		0	0		0	0		0	0	0		Elongate	Low pungent
	CAPS-10		0	0		0	0		0	0	0		Elongate	Low pungent
	CAPS-11		0	0		0	0		0	0	0		Conical	Sweet
	CAPS-12		1	0.25		7	1.75		0	0	0		Conical	Sweet
	CAPS-13		1	0.25		3	0.75		0	0	0		Elongate	Sweet
	CAPS-14		4	1		31	7.75		3	0.75	9.68		Elongate	Sweet
	CAPS-15		0	0		0	0		0	0	0		Conical	Sweet
	CAPS-16		2	0.5		4	1		0	0	0		Conical	Sweet
	CAPS-17		0	0		0	0		0	0	0		Conical	Sweet
	CAPS-18		2	0.5		4	1		0	0	0		Conical	Sweet
	CAPS-19		0	0		0	0		0	0	0		Conical	Sweet
	CAPS-20		10	2.5		43	10.75		7	1.75	16.28		Conical	Sweet
	CAPS-21		1	0.25		4	1		0	0	0		Conical	Sweet
	CAPS-22		1	0.25		1	0.25		0	0	0		Conical	Sweet
	CAPS-23		44	11		223	55.75		30	7.5	13.45		Conical	Sweet
	CAPS-24		11	2.75		39	9.75		16	4	41.03		Conical	Sweet
	CAPS-25		5	1.25		24	6		0	0	0		Conical	Sweet
	CAPS-26		0	0		0	0		0	0	0		Conical	Sweet
	CAPS-27		0	0		0	0		0	0	0		Conical	Sweet
	CAPS-28		11	2.75		40	10		4	1	10		Conical	Sweet
	CAPS-29		47	11.75		200	50		15	3.75	7.5		Bell or Blocky	Sweet
	CAPS-30		5	1.25		38	9.5		2	0.5	5.26		Bell or Blocky	Sweet
	CAPS-31		0	0		0	0		0	0	0		Conical	Sweet
	CAPS-32		0	0		0	0		0	0	0		Conical	Sweet
	CAPS-33		0	0		0	0		0	0	0		Pumpkin shaped	Sweet
	CAPS-34		0	0		0	0		0	0	0		Pumpkin shaped	Sweet
	CAPS-35		0	0		0	0		0	0	0		Pumpkin shaped	Sweet
	CAPS-36		4	1		24	6		7	1.75	29.17		Pumpkin shaped	Sweet
	CAPS-37		0	0		0	0		0	0	0		Pumpkin shaped	Sweet
	CAPS-38		13	3.25		84	21		2	0.5	2.38		Pumpkin shaped	Sweet
	CAPS-39		3	0.75		7	1.75		2	0.5	28.57		Conical	Sweet
	CAPS-40		5	1.25		22	5.5		0	0	0		Conical	Sweet
	CAPS-41		1	0.25		3	0.75		1	0.25	33.33		Conical	Sweet
	CAPS-42		5	1.25		24	6		3	0.75	12.5		Conical	Sweet
	CAPS-43		5	1.25		26	6.5		1	0.25	3.85		Conical	Sweet
	CAPS-44		0	0		0	0		0	0	0		Conical	Sweet
	CAPS-45		1	0.25		8	2		0	0	0		Conical	Sweet
	CAPS-46		0	0		0	0		0	0	0		Conical	Sweet
	CAPS-47		22	5.5		53	13.25		7	1.75	13.21		Conical	Sweet
	CAPS-48		4	1		17	4.25		0	0	0		Conical	Sweet
	CAPS-49		3	0.75		4	1		0	0	0		Conical	Sweet
	CAPS-50		4	1		19	4.75		0	0	0		Conical	Sweet
	CAPS-51		2	0.5		6	1.5		0	0	0		Conical	Sweet
	CAPS-52		0	0		0	0		0	0	0		Conical	Sweet
	CAPS-53		1	0.25		5	1.25		1	0.25	20		Conical	Sweet
	CAPS-54		2	0.5		8	2		1	0.25	12.5		Conical	Sweet
	CAPS-55		4	1		20	5		1	0.25	5		Conical	Sweet
	CAPS-56		0	0		0	0		0	0	0		Conical	Sweet
	CAPS-57		1	0.25		5	1.25		0	0	0		Conical	Sweet
	CAPS-58		1	0.25		4	1		0	0	0		Conical	Sweet
	CAPS-59		0	0		0	0		0	0	0		Conical	Sweet
	CAPS-60		0	0		0	0		0	0	0		Conical	Sweet
	CAPS-61		0	0		0	0		0	0	0		Conical	Sweet
	CAPS-62		0	0		0	0		0	0	0		Conical	Sweet
	CAPS-63		2	0.5		4	1		0	0	0		Conical	Sweet
	CAPS-64		0	0		0	0		0	0	0		Conical	Sweet
	CAPS-65		5	1.25		19	4.75		2	0.5	10.53		Elongate	Sweet
	CAPS-66		0	0		0	0		0	0	0		Elongate	Sweet
	CAPS-67		2	0.5		5	1.25		0	0	0		Elongate	Sweet
	CAPS-68		3	0.75		15	3.75		1	0.25	6.67		Round	Low pungent
	CAPS-69		0	0		0	0		0	0	0		Elongate	Low pungent
	CAPS-70		3	0.75		23	5.75		2	0.5	8.7		Elongate	Medium pungent
	CAPS-71		4	1		34	8.5		2	0.5	5.88		Elongate	Medium pungent
	CAPS-72		0	0		0	0		0	0	0		Elongate	Low pungent
	CAPS-73		0	0		0	0		0	0	0		Elongate	Sweet
	CAPS-74		0	0		0	0		0	0	0		Elongate	Sweet
	CAPS-75		0	0		0	0		0	0	0		Conical	Medium pungent
	CAPS-76		0	0		0	0		0	0	0		Conical	Sweet
	CAPS-77		0	0		0	0		0	0	0		Elongate	Sweet
	CAPS-78		2	0.5		13	3.25		0	0	0		Elongate	Sweet
	CAPS-79		1	0.25		3	0.75		0	0	0		Conical	Sweet
	CAPS-80		0	0		0	0		0	0	0		Conical	Sweet
	CAPS-81		1	0.25		5	1.25		0	0	0		Conical	Sweet
	CAPS-82		6	1.5		22	5.5		1	0.25	4.55		Conical	Sweet
	CAPS-83		2	0.5		2	0.5		0	0	0		Conical	Sweet
	CAPS-84		0	0		0	0		0	0	0		Conical	Sweet
	CAPS-85		0	0		0	0		0	0	0		Conical	Sweet
	CAPS-86		0	0		0	0		0	0	0		Conical	Sweet
	CAPS-87		3	0.75		12	3		1	0.25	8.33		Conical	Sweet
	CAPS-88		0	0		0	0		0	0	0		Conical	Sweet
	CAPS-89		1	0.25		6	1.5		0	0	0		Conical	Sweet
	CAPS-90		3	0.75		23	5.75		9	2.25	39.13		Conical	Sweet
	CAPS-91		0	0		0	0		0	0	0		Conical	Sweet
	CAPS-92		4	1		4	1		1	0.25	25		Bell or Blocky	Sweet
	CAPS-93		0	0		0	0		0	0	0		Bell or Blocky	Sweet
	CAPS-94		0	0		0	0		0	0	0		Bell or Blocky	Sweet
	CAPS-95		3	0.75		19	4.75		1	0.25	5.26		Bell or Blocky	Sweet
	CAPS-96		2	0.5		3	0.75		0	0	0		Pumpkin shaped	Sweet
	CAPS-97		1	0.25		3	0.75		0	0	0		Pumpkin shaped	Sweet
	CAPS-98		0	0		0	0		0	0	0		Pumpkin shaped	Sweet
	CAPS-71A		1	0.25		3	0.75		0	0	0		Elongate	Medium pungent
	CAPS-79A		1	0.25		10	2.5		1	0.25	10		Conical	Sweet
	CAPS-97A		0	0		0	0		0	0	0		Pumpkin shaped	Sweet
	CAPS-101		2	0.5		12	3		0	0	0		Pumpkin shaped	Sweet
	CAPS-102		0	0		0	0		0	0	0		Conical	Sweet
	CAPS-103		11	2.75		43	10.75		2	0.5	4.65		Pumpkin shaped	Sweet
	CAPS-104		22	5.5		137	34.25		7	1.75	5.11		Pumpkin shaped	Sweet
	CAPS-105		21	5.25		111	27.75		6	1.5	5.41		Pumpkin shaped	Medium pungent
	CAPS-107		0	0		0	0		0	0	0		Pumpkin shaped	Sweet
	CAPS-108		5	1.25		62	15.5		3	0.75	4.84		Conical	Sweet
	CAPS-109		3	0.75		12	3		0	0	0		Elongate	Medium pungent
	CAPS-110		0	0		0	0		0	0	0		Round	High pungent
	CAPS-111		0	0		0	0		0	0	0		Conical	Medium pungent
	CAPS-112		0	0		0	0		0	0	0		Elongate	Medium pungent
	CAPS-113		0	0		0	0		0	0	0		Elongate	Medium pungent
	CAPS-114		0	0		0	0		0	0	0		Pumpkin shaped	Medium pungent
	CAPS-115		0	0		0	0		0	0	0		Round	Medium pungent
	CAPS-116		0	0		0	0		0	0	0		Conical	Medium pungent
	CAPS-117		0	0		0	0		0	0	0		Conical	Medium pungent
	CAPS-118		3	0.75		12	3		1	0.25	8.33		Conical	Medium pungent
	CAPS-119		0	0		0	0		0	0	0		Conical	Medium pungent
	CAPS-120		5	1.25		25	6.25		1	0.25	4		Conical	Low pungent
	CAPS-121		0	0		0	0		0	0	0		Conical	Medium pungent
	CAPS-122		2	0.5		10	2.5		2	0.5	20		Conical	Sweet
	CAPS-123		0	0		0	0		0	0	0		Elongate	Medium pungent
	CAPS-124		1	0.25		5	1.25		1	0.25	20		Elongate	Medium pungent
	CAPS-125		0	0		0	0		0	0	0		Elongate	Medium pungent
	CAPS-126		0	0		0	0		0	0	0		Round	Medium pungent
	CAPS-127		43	10.75		222	55.5		21	5.25	9.46		Pumpkin shaped	Medium pungent
	CAPS-128		14	3.5		109	27.25		8	2	7.34		Round	Medium pungent
	CAPS-129		4	1		18	4.5		0	0	0		Conical	Sweet
	CAPS-130		0	0		0	0		0	0	0		Elongate	Medium pungent
	CAPS-131		3	0.75		26	6.5		1	0.25	3.85		Pumpkin shaped	Sweet
	CAPS-132		0	0		0	0		0	0	0		Elongate	Medium pungent
	CAPS-133		0	0		0	0		0	0	0		Bell or Blocky	Sweet
	CAPS-134		6	1.5		43	10.75		2	0.5	4.65		Bell or Blocky	Sweet
	CAPS-135		0	0		0	0		0	0	0		Bell or Blocky	Medium pungent
	CAPS-136		3	0.75		25	6.25		0	0	0		Bell or Blocky	Sweet
	CAPS-137		2	0.5		24	6		2	0.5	8.33		Elongate	Medium pungent
	CAPS-138		2	0.5		23	5.75		0	0	0		Conical	Sweet
	CAPS-139		0	0		0	0		0	0	0		Elongate	Medium pungent
	CAPS-140		2	0.5		27	6.75		1	0.25	3.7		Conical	Sweet
	CAPS-141		0	0		0	0		0	0	0		Conical	Sweet
	CAPS-142		2	0.5		15	3.75		2	0.5	13.33		Conical	Sweet
	CAPS-143		1	0.25		3	0.75		0	0	0		Bell or Blocky	Sweet
	CAPS-144		0	0		0	0		0	0	0		Elongate	Medium pungent
	CAPS-145		2	0.5		27	6.75		1	0.25	3.7		Conical	Sweet
	CAPS-146		0	0		0	0		0	0	0		Bell or Blocky	Sweet
	CAPS-147		0	0		0	0		0	0	0		Bell or Blocky	Sweet
	CAPS-148		0	0		0	0		0	0	0		Bell or Blocky	Sweet
	CAPS-149		2	0.5		12	3		0	0	0		Elongate	Sweet
	CAPS-150		4	1		29	7.25		2	0.5	0		Conical	Sweet
	CAPS-151		2	0.5		14	3.5		0	0	0		Conical	Medium pungent
	CAPS-152		0	0		0	0		0	0	0		Conical	Medium pungent
	CAPS-153		0	0		0	0		0	0	0		Elongate	Medium pungent
	CAPS-154		0	0		0	0		0	0	0		Conical	Low pungent
	CAPS-155		0	0		0	0		0	0	0		Elongate	Medium pungent
	CAPS-156		0	0		0	0		0	0	0		Conical	Sweet
	CAPS-157		48	12		205	51.25		21	5.25	10.24		Conical	Sweet
	CAPS-158		0	0		0	0		0	0	0		Conical	Medium pungent
	CAPS-159		2	0.5		24	6		6	1.5	25		Conical	Sweet
	CAPS-160		0	0		0	0		0	0	0		Bell or Blocky	Sweet
	CAPS-161		4	1		24	6		1	0.25	4.17		Bell or Blocky	Sweet
	CAPS-162		4	1		22	5.5		0	0	0		Conical	Sweet
	CAPS-163		8	2		36	9		2	0.5	5.56		Pumpkin shaped	Sweet
	CAPS-164		22	5.5		135	33.75		16	4	11.85		Pumpkin shaped	Sweet
	CAPS-165		22	5.5		68	17		5	1.25	7.35		Pumpkin shaped	Sweet
	CAPS-166		0	0		0	0		0	0	0		Elongate	Sweet
	CAPS-168		2	0.5		4	1		0	0	0		Conical	Sweet
	CAPS-169		48	12		369	92.25		24	6	6.5		Pumpkin shaped	Sweet
	CAPS-171		1	0.25		1	0.25		0	0	0		Conical	Sweet
	CAPS-173		0	0		0	0		0	0	0		Conical	Sweet
	CAPS-174		0	0		0	0		0	0	0		Elongate	Medium pungent
	CAPS-110A		0	0		0	0		0	0	0		Conical	High pungent
	CAPS-117A		0	0		0	0		0	0	0		Conical	Medium pungent
	CAPS-121A		2	0.5		7	1.75		1	0.25	14.29		Bell or Blocky	Sweet
	CAPS-133A		0	0		0	0		0	0	0		Conical	Sweet
	CAPS-135A		1	0.25		4	1		0	0	0		Pumpkin shaped	Sweet
	CAPS-143A		0	0		0	0		0	0	0		Conical	Sweet
	CAPS-149A		0	0		0	0		0	0	0		Elongate	Low pungent
	CAPS-151A		0	0		0	0		0	0	0		Pumpkin shaped	Sweet
	CAPS-151B		0	0		0	0		0	0	0		Conical	Sweet
	Total		613	0.85		3201	4.45		265	0.37	8.28
