# Supplementary material for: Double Haploid Development and Assessment of Androgenic Competence of Balkan Pepper Core Collection in Bulgaria
Source: Plants (Basel). 2021 Nov 9;10(11):2414. doi: 10.3390/plants10112414 (PMC8625149; doi:10.3390/plants10112414)
Supplement: Supplementary file 1 [file plants-10-02414-s001.zip › Table S3. Tukey's test for multiple comparison of varietal groups (ANN, 11.08.2021).xlsx]

## Sheet: S3A. 17-2 VGs Tukey's Test
S3A. Multiple comparison of the differences between varietal groups for reacted anthers, formed embryos and plant regenerants measured in number using Tukey's test for culture medium 17-2
Reacted Anthers:
	Category	LS means	Standard error	Lower bound (95%)	Upper bound (95%)	Groups
	Bell or Blocky	0.18	0.446882	-0.696529	1.05653	A
	Conical	0.18	0.0475854	0.0866645	0.273335	A
	Elongate	0.18	0.0475854	0.0866645	0.273335	A
	Pumpkin Shape	0.18	0.0475854	0.0866645	0.273335	A
	Round	0.18	0.0475854	0.0866645	0.273335	A
Formed Embryos:
	Category	LS means	Standard error	Lower bound (95%)	Upper bound (95%)	Groups
	Bell or Blocky	0.993889	2.93497	-4.76285	6.75063	A
	Conical	0.993889	0.312525	0.380894	1.60688	A
	Elongate	0.993889	0.312525	0.380894	1.60688	A
	Pumpkin Shape	0.993889	0.312525	0.380894	1.60688	A
	Round	0.993889	0.312525	0.380894	1.60688	A
Plant Regenerants:
	Category	LS means	Standard error	Lower bound (95%)	Upper bound (95%)	Groups
	Bell or Blocky	0.0833333	0.372574	-0.647445	0.814112	A
	Conical	0.0833333	0.0396729	0.00551776	0.161149	A
	Elongate	0.0833333	0.0396729	0.00551776	0.161149	A
	Pumpkin Shape	0.0833333	0.0396729	0.00551776	0.161149	A
	Round	0.0833333	0.0396729	0.00551776	0.161149	A
	Where, LS means is least square means

## Sheet: S3B. 17-3 VGs Tukey's Test
S3B. Multiple comparison of the differences between varietal groups for reacted anthers, formed embryos and plant regenerants measured in number using Tukey's test for culture medium 17-3
Reacted Anthers:
	Category	LS means	Standard error	Lower bound (95%)	Upper bound (95%)	Groups
	Conical	0.254444	0.0428043	0.170487	0.338402	A
	Elongate	0.254444	0.0428043	0.170487	0.338402	A
	Pumpkin Shape	0.254444	0.0428043	0.170487	0.338402	A
	Round	0.254444	0.0428043	0.170487	0.338402	A
	Bell or Blocky	-0.745556	0.401982	-1.53402	0.042905	A
Formed Embryos:
	Category	LS means	Standard error	Lower bound (95%)	Upper bound (95%)	Groups
	Conical	1.06611	0.256269	0.563457	1.56876	A
	Elongate	1.06611	0.256269	0.563457	1.56876	A
	Pumpkin Shape	1.06611	0.256269	0.563457	1.56876	A
	Round	1.06611	0.256269	0.563457	1.56876	A
	Bell or Blocky	-1.93389	2.40666	-6.65439	2.78662	A
Plant Regenerants:
	Category	LS means	Standard error	Lower bound (95%)	Upper bound (95%)	Groups
	Bell or Blocky	0.0638889	0.271461	-0.468562	0.59634	A
	Conical	0.0638889	0.028906	0.00719186	0.120586	A
	Elongate	0.0638889	0.028906	0.00719186	0.120586	A
	Pumpkin Shape	0.0638889	0.028906	0.00719186	0.120586	A
	Round	0.0638889	0.028906	0.00719186	0.120586	A
	Where, LS means is least square means
