# Supplementary material for: Double Haploid Development and Assessment of Androgenic Competence of Balkan Pepper Core Collection in Bulgaria
Source: Plants (Basel). 2021 Nov 9;10(11):2414. doi: 10.3390/plants10112414 (PMC8625149; doi:10.3390/plants10112414)
Supplement: Supplementary file 1 [file plants-10-02414-s001.zip › Table S4. Tukey's test for multiple comparison of pungency groups (ANN, 11.08.2021).xlsx]

## Sheet: S4A. 17-2 Pungency Group Tukey
S4A. Multiple comparison of the differences between pungency groups using Tukey's test for culture medium 17-2
Reacted Anthers:
	Category	LS means	Standard error	Lower bound (95%)	Upper bound (95%)	Groups
	Sweet	0.211811	0.0181141	0.176284	0.247338	A
	Medium	0.128205	0.0326878	0.064095	0.192315	A
	Low	0.0444444	0.0680451	-0.0890114	0.1779	A
	High	0.02	0.0912921	-0.15905	0.19905	A
Formed Embryos:
	Category	LS means	Standard error	Lower bound (95%)	Upper bound (95%)	Groups
	Sweet	1.17087	0.114642	0.94602	1.39571	A
	Medium	0.738462	0.206878	0.332714	1.14421	A
	Low	0.111111	0.430651	-0.733519	0.955741	A
	High	0.08	0.577779	-1.05319	1.21319	A
Plant Regenerants:
	Category	LS means	Standard error	Lower bound (95%)	Upper bound (95%)	Groups
	Sweet	0.101575	0.0123832	0.0772878	0.125862	A
	Medium	0.0538462	0.0223462	0.0100189	0.0976734	A
	High	0	0.0624095	-0.122403	0.122403	A
	Low	-1.38778e-17	0.0465173	-0.0912337	0.0912337	A

## Sheet: S4B. 17-3 Pungency Group Tukey
S4B. Multiple comparison of the differences between pungency groups using Tukey's test for culture medium 17-3
Reacted Anthers:
	Category	LS means	Standard error	Lower bound (95%)	Upper bound (95%)	Groups
	Sweet	0.183465	0.0160748	0.151937	0.214992	A
	Medium	0.130769	0.0290078	0.0738767	0.187662	A
	Low	0.0444444	0.0603845	-0.0739868	0.162876	A
	High	0.02	0.0810143	-0.138892	0.178892	A
Formed Embryos:
	Category	LS means	Standard error	Lower bound (95%)	Upper bound (95%)	Groups
	Sweet	0.848031	0.0880513	0.675338	1.02073	A
	Medium	0.771795	0.158893	0.46016	1.08343	A
	Low	0.333333	0.330763	-0.315387	0.982053	A
	High	0.08	0.443765	-0.790349	0.950349	A
Plant Regenerants:
	Category	LS means	Standard error	Lower bound (95%)	Upper bound (95%)	Groups
	Sweet	0.0700787	0.0102415	0.0499922	0.0901652	A
	Medium	0.0615385	0.0184813	0.0252913	0.0977856	A
	Low	0.0222222	0.0384719	-0.0532322	0.0976767	A
	High	-1.66533e-16	0.0516155	-0.101233	0.101233	A
